# Supplementary material for: Entropy-Based CT Radiomics as an Imaging Marker of Hepatic Injury in COVID-19
Source: Diagnostics (Basel). 2025 Sep 17;15(18):2364. doi: 10.3390/diagnostics15182364 (PMC12468892; doi:10.3390/diagnostics15182364)
Supplement: Supplementary file 1 [file diagnostics-15-02364-s001.zip]

Archive with 1 entries (1 files):
- diagnostics-3839790-supplementary.pdf
